# Supplementary material for: Impact of Different Microbial Biostimulants and Salt Stress on the Endophytome of the Edible Part of Lettuce and Tomato Plants
Source: Foods. 2025 Sep 29;14(19):3366. doi: 10.3390/foods14193366 (PMC12523328; doi:10.3390/foods14193366)
Supplement: Supplementary file 1 [file foods-14-03366-s001.zip]

Archive with 2 entries (2 files):
- Supplementary Figures S1 and S2.pptx
- Supplementary Table S1.xlsx
