# Supplementary material for: Impact of Different Microbial Biostimulants and Salt Stress on the Endophytome of the Edible Part of Lettuce and Tomato Plants
Source: Foods. 2025 Sep 29;14(19):3366. doi: 10.3390/foods14193366 (PMC12523328; doi:10.3390/foods14193366)
Supplement: Supplementary file 1 [file foods-14-03366-s001.zip › Supplementary Table S1.xlsx]

## Sheet: 16S
Plant specie	Treatment	Sample	reads_total	reads_chloroplast	reads_mitochondria	reads_filtered
Lettuce	AMF	LAMF01	179053	93733	4107	81213
		LAMF02	173722	134273	12735	26714
		LAMF03	225103	106210	10786	108107
	Calbio PGPB	LBP01	62813	61653	918	242
		LBP02	53663	52411	880	372
		LBP03	60457	58976	1206	275
	Control	LC01	42814	38405	675	3734
		LC02	32171	31389	519	263
		LC03	79288	76527	1490	1271
	NaCl	LNaCl01	165893	138575	17140	10178
		LNaCl02	188638	160569	20858	7211
		LNaCl03	159596	140241	17992	1363
	PGPB	LPGPB01	172688	135036	12538	25114
		LPGPB02	184790	152190	22819	9781
		LPGPB03	193327	147849	19852	25626
Tomato	AMF	TAMF01	183666	132621	48389	2656
		TAMF02	157506	108815	43544	5147
		TAMF03	179849	118953	43286	17610
	Calbio PGPB	TBP01	5102	4570	419	113
		TBP02	20443	17857	2550	36
		TBP03	378	346	0	32
	Control	TC01	33731	29370	3473	888
		TC02	14509	12754	1583	172
		TC03	18315	16902	1377	36
	NaCl	TNaCl01	177625	118667	56909	2049
		TNaCl02	175675	127528	46298	1849
		TNaCl03	210993	142832	65967	2194
	PGPB	TPGPB01	167813	113433	40751	13629
		TPGPB02	168598	99065	31968	37565
		TPGPB03	163355	117042	17948	28365

## Sheet: ITS
Plant specie	Treatment	Sample	raw_reads	reads_Asteraceae	reads_Solanaceae	reads_Magnoliophyta	reads_other-filtered*	reads_filtered
Lettuce	AMF	LAMF01	258579	0	0	256890	1632	57
		LAMF02	230623	0	0	229003	1618	2
		LAMF03	306302	0	0	304046	2204	52
	Calbio PGPB	LBP01	17150	16863	231	0	0	56
		LBP02	9092	8945	110	0	0	37
		LBP03	4018	3944	54	0	0	20
	Control	LC01	15614	13191	2416	0	0	7
		LC02	6354	5635	700	0	0	19
		LC03	24072	22147	1900	0	0	25
	NaCl	LNaCl01	430704	0	0	427511	1399	1794
		LNaCl02	274631	0	0	273026	1492	113
		LNaCl03	85818	0	0	84704	1112	2
	PGPB	LPGPB01	246775	0	0	245169	1547	59
		LPGPB02	301066	0	0	299389	1579	98
		LPGPB03	272085	0	0	270314	1504	267
Tomato	AMF	TAMF01	160401	0	0	158832	1226	343
		TAMF02	270663	0	0	268723	1759	181
		TAMF03	239000	0	0	236526	1621	853
	Calbio PGPB	TBP01	5500	27	5466	0	0	7
		TBP02	5396	30	5333	0	0	33
		TBP03	5339	39	5264	0	0	36
	Control	TC01	49364	0	49251	0	0	113
		TC02	5518	21	5470	0	7	20
		TC03	69628	36	69549	0	0	43
	NaCl	TNaCl01	241656	0	0	239697	1630	329
		TNaCl02	165050	0	0	162566	1864	620
		TNaCl03	289610	0	0	284311	2201	3098
	PGPB	TPGPB01	223185	0	0	221806	1146	233
		TPGPB02	192366	0	0	186653	1343	4370
		TPGPB03	398015	0	0	392020	1480	4515
		*Bacteria, Metazoa
